# Supplementary material for: The Radical SAM Heme Synthase AhbD from Methanosarcina barkeri Contains Two Auxiliary [4Fe-4S] Clusters
Source: Biomolecules. 2023 Aug 18;13(8):1268. doi: 10.3390/biom13081268 (PMC10452713; doi:10.3390/biom13081268)
Supplement: Supplementary file 1 [file biomolecules-13-01268-s001.zip]

Archive with 1 entries (1 files):
- biomolecules-2527331-supplementary.pdf
